# Supplementary material for: Mesocrystals from Platinum Nanocubes
Source: Nanomaterials (Basel). 2021 Aug 20;11(8):2122. doi: 10.3390/nano11082122 (PMC8398057; doi:10.3390/nano11082122)
Supplement: Supplementary file 1 [file nanomaterials-11-02122-s001.zip]

Archive with 1 entries (1 files):
- nanomaterials-1319824-supplementary.pdf
